# Supplementary material for: Yuanhuacine Is a Potent and Selective Inhibitor of the Basal-Like 2 Subtype of Triple Negative Breast Cancer with Immunogenic Potential
Source: Cancers (Basel). 2021 Jun 7;13(11):2834. doi: 10.3390/cancers13112834 (PMC8201195; doi:10.3390/cancers13112834)
Supplement: Supplementary file 1 [file cancers-13-02834-s001.zip]

Archive with 1 entries (1 files):
- cancers-1237536-supplementary.pdf
